# Supplementary material for: Stakeholders’ Consensus on Strategies for Self- and Other-Regulation of Video Game Play: A Mixed Methods Study
Source: Int J Environ Res Public Health. 2020 May 28;17(11):3846. doi: 10.3390/ijerph17113846 (PMC7313040; doi:10.3390/ijerph17113846)
Supplement: Supplementary file 1 [file ijerph-17-03846-s001.zip]

Archive with 5 entries (4 files):
- EV dofile with list.docx
- __MACOSX/
- __MACOSX/._EV dofile with list.docx
- EV Themes and data.xlsx
- __MACOSX/._EV Themes and data.xlsx
