# Supplementary material for: Stakeholders’ Consensus on Strategies for Self- and Other-Regulation of Video Game Play: A Mixed Methods Study
Source: Int J Environ Res Public Health. 2020 May 28;17(11):3846. doi: 10.3390/ijerph17113846 (PMC7313040; doi:10.3390/ijerph17113846)
Supplement: Supplementary file 1 [file ijerph-17-03846-s001.zip › EV Themes and data.xlsx]

## Sheet: Table 1 themes
Theme	Definition
Achievement	Non-competitive. Also incudes general success in completing objectives
	Achievement, challenge, Advancement, Mechanics, Being stronger, Rare items, Meta-game rewards
Behavioral game mechanics	Game-driven regulation, Alerts, Behavioral tracking, Exit points, Timed rewards, Fast loading times
Environmental	Forces outside the scope of the game's design
	Content-driven, family/parent driven, outside needs & responsibilities
Habit	Habit
Immersion	The feeling of being one with the game
	Narrative, Look and feel, Interface, Autonomy, Customization, Role-playing, Discovery, Fantasy
Mood regulation	Arousal/enjoyment, seeking diversion or distraction, escapism
Novelty	New or interesting aspects of the game
Self-regulation	Self-regulation
Social	Social interaction, relationships, teamwork

## Sheet: Data and assigned themes
Sticky Note Answer	Theme assigned	ID	Notes
Q1 What features of games make you want to play them or keep playing?
Exploration of Dynamic Universe	Immersion	1
Player / Playstyle Customization	Immersion	1
Immersion, Visual / Audio Aesthetics	Immersion	1
A known theme or IP. I’m more likely to play and stay inherited in a game set in an IP I know and like, as opposed to something new and unfamiliar	Immersion	2
Rewards, either literal ones in the form of items, unlocks, in-game money, OR psychological rewards such as a rewarding story pay off or resolution to a puzzle	Competition	2	Moved to Competition after discussion but originally sorted into Achievement by authors during rapid thematic analysis
New content, either in the form of DLC or even a variety of experiences or settings within the base game	Novelty	2
I often pick up and play games my friends play	Social	13
Simple to play games that are multiplayer focused and can be played locally as opposed to “online multiplayer”	Social	15	Discussion: party games, for example
Well balanced gameplay	Achievement	15
Arcade based games like racers and mech games. Not simulation. Arcade style.	Immersion?	15	Discussed: Seen as immersion by group
Color	Immersion	26
Sounds	Immersion	26
Winning	Competition	26	Discussed: Getting more XP for your first win, for example
Great stories	Immersion	27
Repeatable enjoyment	Mood Regulation	27
Build quality – I.E. does not crash or is slow	Behavioral Game Mechanics	27
Q2 What features of games make you want to stop playing?
Online interactions with terrible people	Social	1
Punishing learning curve	Achievement	1
Unclear control of avatar	Immersion	1
High level of difficulty or steep learning curve	Achievement	2
Repetition / grinding with little variety	Novelty	2
Unfair or unreliable game mechanics that result in “cheap” deaths / failures*	Achievement	2
A sense of imbalance; unfair odds, especially versus other players	Competition	13
Repetitive “grinding”	Achievement	13	Late submission--not included in the thematic analysis or presentation but are included here as additional examples
Repeated failure with no sense of improving or working towards success*	Achievement	13	Late submission--not included in the thematic analysis or presentation but are included here as additional examples
Games can be “hacked” by “cheaters” through glitches	Achievement	15
Games that are not balanced	Achievement	15
Games that are “broken” / Not working anymore*	Behavioral Game Mechanics	15	Discussion: imbalanced games, overpowered characters. Moved to Behavioral Game Mechanics after discussion; placed in Achievement by authors during rapid thematic analysis
Losing	Competition	26
Out of time	Environmental	26
Games that crash or are slow	Immersion	27
Not fun anymore	Mood Regulation	27
Pay to win	Behavioral Game Mechanics	27
Q3What are some strategies people can use to regulate the amount of time they game?
Set firm goals for gameplay. Ex: “Just 3 quests”	Self-regulation	1
Set an alarm	Self-regulation	1
Play with others in a game that requires everyone to be present, which prevents you from playing too long since the other players can effectively force you to stop	Social	2	Discussion: social play can encourage or discourage gaming, but you can choose to use it to self-regulate by only doing team play
Set a schedule for gaming time that is after your other work/responsibilities have been finished, thus preventing you from putting off important real life obligations to play	Self-regulation	2
Set a goal ahead of time and stick to it; “only play until the next level” kind of thing	Self-regulation	2
Set a schedule; “I need to stop at 3 o’clock”	Self-regulation	13	Late submission--not included in the thematic analysis or presentation but are included here as additional examples
Make it a social experience by gaming with friends locally, thus limiting amount of time spent online*	Social	15
Limit time spent on gaming (60 min per session)	Self-regulation	15
Balance with other priorities – 1) Family, 2) Fitness, 3) Fun (other mediums like movies / TV shows), 4) Family, 5) Friends (outings not involving gaming), 6) Faith. 4 Quadrants by Steven Covey from 7 Habits of Highly Effective People.*	Achievement	15	Late submission--not included in the thematic analysis or presentation but are included here as additional examples
Analyze moves more so move slower / more analytically*	Self-regulation	26
Set a regular time not to exceed	Self-regulation	27
Use an alarm clock	Self-regulation	27
Limit their spending with a budget	Self-regulation	27
Q4 What are some things the game industry could do to make it easier to regulate the amount that people play games?
Game breaking reminders, “Pop up windows”	Immersion	1
Mandatory Play Breaks	Behavioral Game Mechanics	1
In-game reminders	Behavioral Game Mechanics	1
Autosave / quicksave, allowing players to quit anytime without having to progress until an in-game save point	Behavioral Game Mechanics	2
Clear delineations between missions/chapters which offer clear “break points” to the player, as opposed to open-ended / open world games which don’t give an “excuse” to stop	Behavioral Game Mechanics	2
Rewards that emphasize short game sessions or, for negative reinforcement, mechanisms like XP decay which punish long-time gaming	Behavioral Game Mechanics	2
Sometimes a simple clock with the current time can help me track time.	Behavioral Game Mechanics	13	Late submission--not included in the thematic analysis or presentation but are included here as additional examples.
Local multiplayer only  Taking away features of ONLINE multiplayer and have local play only	Social	15
Augmented Reality Gaming – local multiplayer fun with new tech	Novelty	15
Games like Pokemon Go / Mobile GPS centered / Gaming in the real world	Social?	15	Discussion: Staying grounded in reality can help prevent effects of immersion
Time allowed	Behavioral Game Mechanics	26
Loss of moves	Behavioral Game Mechanics	26
Additional time	Behavioral Game Mechanics	26
Integrated health tips into game that use health points that players can use themselves	Environmental	27
Stories that can be broken up by chapters	Behavioral Game Mechanics	27
On-screen clocks / timers	Behavioral Game Mechanics	27

## Sheet: Fig 1 Suggestions
Suggestions to help players achieve just the right amount of gaming
For game developers and industry
Provide clear chapters or break points, even in open world games
Force or reward play breaks
Offer in-game reminders (game-breaking pop-ups are very effective)
Allow autosave or quick save at any time
Reward short gaming sessions
Punish long gaming sessions (e.g., XP decay)
Provide an on-screen clock
Remove features that may promote excessive play (e.g., online multiplayer where players feel obligated to continue to support their team)
For players, family members and friends
Use alarm clocks to keep track of and limit time
Set clear time or activity goals for a gaming session (3 questions, 1 hour)
Prioritize work or other life responsibilities
Play social games that depend on team members being present

## Sheet: Tables presented for rank
Tables as presented for discussion and ranking
Theme	Example 1	Example 2	Example 3
Q1 What features of games make you want to play them or keep playing?
Competition	Winning
Game type	Arcade games
Immersion	Known intellectual property that you like	Customizing
Mood regulation	Repeatable enjoyment
Achivement	Well-balanced gameplay	Rewards
Q2 What features of games make you want to stop playing?
Social	Playing online with terrible people	Losing
Environmental	Out of time
Immersion	Broken games	Games that crash	Unclear control of avatar
Achievement	Games that are not balanced	Hard learning curve
Mood regulation	Not fun anymore
Novelty	Repitition/grinding
Q3What are some strategies people can use to regulate the amount of time they game?
Self regulation	Set an alarm	Set goals for gameplay
Social	Play with others to limit time
Analyze moves	Slower-move analytically
Q4 What are some things the game industry could do to make it easier to regulate the amount that people play games?
Game mechanics	Game-breaking pop-ups	Provide break points	On screen clock
Environmental	Integrate health tips
Social	Local multiplayer only
Novelty	Local multiplayer – AR fun with new tech
